# Supplementary material for: Preclinical Evaluation of [155/161Tb]Tb-Crown-TATE—A Novel SPECT Imaging Theranostic Agent Targeting Neuroendocrine Tumours
Source: Molecules. 2023 Apr 1;28(7):3155. doi: 10.3390/molecules28073155 (PMC10095901; doi:10.3390/molecules28073155)
Supplement: Supplementary file 1 [file molecules-28-03155-s001.zip]

Archive with 1 entries (1 files):
- molecules-2280861-supplementary.pdf
